# Supplementary material for: Incense Burning is Associated with Human Oral Microbiota Composition
Source: Sci Rep. 2019 Jul 11;9:10039. doi: 10.1038/s41598-019-46353-y (PMC6624419; doi:10.1038/s41598-019-46353-y)
Supplement: Supplementary file 2 — Supplementary Metadata [file 41598_2019_46353_MOESM2_ESM.xlsx]

## Sheet: Sheet1
sample_name	Batch	Age	Gender	Education	IncenseTrend	Incense	Smoker_status
MW001	1	19	Female	Secondary school	4	Daily	Nonsmoker
MW002	1	24	Male	University	1	Never	Nonsmoker
MW003	1	30	Male	Secondary school	2	Occasionally	Smoker
MW004	1	29	Male	University	2	Occasionally	Smoker
MW005	1	48	Male	Secondary school	4	Daily	Smoker
MW006	1	66	Male	Secondary school	4	Daily	Smoker
MW007	1	20	Female	Secondary school	3	Frequently	Nonsmoker
MW008	1	48	Female	University	3	Frequently	Nonsmoker
MW009	1	55	Female	Primary school	4	Daily	Nonsmoker
MW010	1	48	Male	University	4	Daily	Nonsmoker
MW011	1	40	Female	University	3	Frequently	Nonsmoker
MW012	1	50	Male	University	4	Daily	Smoker
MW013	1	34	Female	Secondary school	4	Daily	Nonsmoker
MW014	1	29	Male	University	4	Daily	Smoker
MW015	1	22	Female	Secondary school	3	Frequently	Nonsmoker
MW016	1	62	Male	Primary school	2	Occasionally	Nonsmoker
MW017	1	50	Female	Secondary school	4	Daily	Nonsmoker
MW018	1	23	Male	Primary school	4	Daily	Nonsmoker
MW019	1	29	Male	Secondary school	3	Frequently	Nonsmoker
MW020	1	26	Male	Secondary school	4	Daily	Smoker
MW022	1	34	Female	University	3	Frequently	Nonsmoker
MW023	1	46	Male	University	4	Daily	Nonsmoker
MW024	1	48	Female	Secondary school	4	Daily	Nonsmoker
MW026	1	49	Female	Secondary school	4	Daily	Nonsmoker
MW027	1	42	Male	NA	1	Never	Smoker
MW028	1	56	Female	NA	4	Daily	Nonsmoker
MW029	1	55	Female	Illiterate	3	Frequently	Nonsmoker
MW031	1	26	Male	University	3	Frequently	Nonsmoker
MW032	1	43	Male	University	3	Frequently	Nonsmoker
MW033	1	40	Male	University	3	Frequently	Nonsmoker
MW034	1	36	Male	Secondary school	1	Never	Nonsmoker
MW035	1	24	Male	Secondary school	3	Frequently	Unknown
MW037	1	22	Female	Secondary school	4	Daily	Nonsmoker
MW038	1	37	Male	Secondary school	2	Occasionally	Smoker
MW039	1	50	Female	University	3	Frequently	Nonsmoker
MW041	2	51	Female	University	3	Frequently	Nonsmoker
MW042.1	1	44	Male	Secondary school	1	Never	Nonsmoker
MW043	1	47	Male	Primary school	3	Frequently	Nonsmoker
MW045	1	59	Male	Primary school	4	Daily	Nonsmoker
MW046	1	22	Male	Secondary school	4	Daily	Nonsmoker
MW047	1	24	Male	Secondary school	2	Occasionally	Nonsmoker
MW048	1	40	Male	University	2	Occasionally	Nonsmoker
MW049	1	20	Female	Secondary school	4	Daily	Nonsmoker
MW051	1	47	Female	University	3	Frequently	Nonsmoker
MW055	1	46	Male	University	2	Occasionally	Nonsmoker
MW057	1	22	Female	University	2	Occasionally	Nonsmoker
MW058	1	36	Male	Secondary school	3	Frequently	Smoker
MW059	1	26	Male	Secondary school	4	Daily	Nonsmoker
MW060	1	59	Male	Secondary school	3	Frequently	Nonsmoker
MW061	1	33	Male	University	4	Daily	Nonsmoker
MW062	1	34	Male	University	1	Never	Nonsmoker
MW063	1	51	Male	University	2	Occasionally	Smoker
MW065	1	40	Male	University	1	Never	Nonsmoker
MW067	1	40	Male	University	2	Occasionally	Smoker
MW068	1	21	Male	Secondary school	3	Frequently	Smoker
MW070	1	35	Male	Secondary school	3	Frequently	Smoker
MW072	1	62	Male	Primary school	4	Daily	Unknown
MW073	1	43	Male	Primary school	3	Frequently	Nonsmoker
MW074	1	42	Male	Secondary school	3	Frequently	Smoker
MW075	1	24	Male	Secondary school	4	Daily	Nonsmoker
MW076	1	35	Male	Illiterate	4	Daily	Smoker
MW077	1	23	Male	Secondary school	2	Occasionally	Smoker
MW078	1	24	Male	NA	4	Daily	Nonsmoker
MW079	1	45	Male	Primary school	3	Frequently	Nonsmoker
MW080	1	36	Male	Secondary school	4	Daily	Nonsmoker
MW081	1	25	Male	Secondary school	4	Daily	Nonsmoker
MW083	1	49	Male	University	3	Frequently	Nonsmoker
MW086	1	24	Female	Secondary school	2	Occasionally	Nonsmoker
MW087	1	50	Male	Secondary school	2	Occasionally	Smoker
MW090	1	37	Male	NA	3	Frequently	Smoker
MW092	1	35	Male	University	3	Frequently	Nonsmoker
MW093	1	45	Male	Primary school	2	Occasionally	Nonsmoker
MW094	1	30	Female	Secondary school	3	Frequently	Nonsmoker
MW095	1	31	Male	Secondary school	4	Daily	Nonsmoker
MW096	1	31	Male	Secondary school	4	Daily	Nonsmoker
MW097	1	37	Male	Postgraduate	2	Occasionally	Nonsmoker
MW100	1	35	Male	Secondary school	4	Daily	Smoker
MW101	1	48	Male	Primary school	4	Daily	Nonsmoker
MW105	1	30	Male	University	3	Frequently	Smoker
MW106	2	33	Male	Secondary school	3	Frequently	Smoker
MW107.2	1	45	Male	NA	3	Frequently	Smoker
MW108	1	37	Male	Primary school	2	Occasionally	Smoker
MW109	1	33	Female	University	3	Frequently	Nonsmoker
MW110	1	33	Male	Secondary school	1	Never	Nonsmoker
MW111	1	39	Female	University	1	Never	Nonsmoker
MW112	1	33	Male	University	3	Frequently	Smoker
MW113	1	25	Male	Secondary school	4	Daily	Unknown
MW114	1	43	Male	University	2	Occasionally	Nonsmoker
MW115	1	31	Male	Primary school	2	Occasionally	Nonsmoker
MW116	1	31	Female	University	4	Daily	Nonsmoker
MW117	1	28	Female	Postgraduate	3	Frequently	Nonsmoker
MW118	1	25	Female	University	3	Frequently	Nonsmoker
MW119	2	22	Male	University	3	Frequently	Smoker
MW120	1	32	Female	University	3	Frequently	Nonsmoker
MW121	1	54	Female	Primary school	4	Daily	Nonsmoker
MW122	1	34	Female	Secondary school	1	Never	Nonsmoker
MW123	1	37	Male	University	2	Occasionally	Unknown
MW125	1	37	Male	University	1	Never	Unknown
MW126	1	37	Female	University	4	Daily	Nonsmoker
MW127	1	33	Female	University	3	Frequently	Nonsmoker
MW128	1	31	Male	Secondary school	3	Frequently	Nonsmoker
MW129	1	23	Male	University	3	Frequently	Smoker
MW130	1	23	Male	Secondary school	3	Frequently	Smoker
MW131	1	25	Male	Illiterate	1	Never	Nonsmoker
MW133	1	42	Male	Secondary school	2	Occasionally	Nonsmoker
MW134	1	41	Female	University	2	Occasionally	Nonsmoker
MW135	1	35	Male	Primary school	4	Daily	Smoker
MW136	1	20	Female	NA	4	Daily	Unknown
MW137	1	38	Male	Secondary school	2	Occasionally	Smoker
MW138	1	32	Male	University	2	Occasionally	Nonsmoker
MW140	1	21	Male	Secondary school	4	Daily	Unknown
MW141	1	43	Male	Primary school	3	Frequently	Unknown
MW142	1	48	Male	NA	3	Frequently	Nonsmoker
MW143	1	48	Male	University	4	Daily	Smoker
MW144	1	34	Female	University	4	Daily	Unknown
MW145	1	51	Male	University	3	Frequently	Nonsmoker
MW146	1	29	Male	Secondary school	3	Frequently	Nonsmoker
MW147	1	22	Female	NA	4	Daily	Nonsmoker
MW151	1	50	Male	Secondary school	2	Occasionally	Nonsmoker
MW152	1	35	Male	Primary school	2	Occasionally	Smoker
MW153	1	29	Female	University	4	Daily	Nonsmoker
MW154	1	48	Male	University	2	Occasionally	Nonsmoker
MW155	1	21	Female	Secondary school	3	Frequently	Nonsmoker
MW156	1	41	Male	Secondary school	4	Daily	Smoker
MW157	1	37	Male	University	2	Occasionally	Nonsmoker
MW158	1	29	Female	University	3	Frequently	Nonsmoker
MW159	1	28	Female	Secondary school	4	Daily	Nonsmoker
MW161	1	24	Female	University	4	Daily	Smoker
MW163	1	62	Female	Secondary school	4	Daily	Unknown
MW164	1	30	Male	Primary school	3	Frequently	Nonsmoker
MW166	1	37	Male	Postgraduate	4	Daily	Nonsmoker
MW167	1	27	Female	Secondary school	4	Daily	Unknown
MW168	1	23	Male	University	3	Frequently	Nonsmoker
MW169	1	33	Male	University	2	Occasionally	Nonsmoker
MW170	1	19	Female	Secondary school	4	Daily	Nonsmoker
MW172	1	24	Male	Secondary school	4	Daily	Smoker
MW173	1	37	Female	Secondary school	2	Occasionally	Unknown
MW174	1	30	Male	Primary school	2	Occasionally	Nonsmoker
MW175	1	25	Female	Secondary school	2	Occasionally	Unknown
MW177	1	30	Male	Secondary school	3	Frequently	Nonsmoker
MW178	1	66	Male	Primary school	3	Frequently	Unknown
MW179	1	31	Male	University	4	Daily	Smoker
MW180	1	41	Male	NA	3	Frequently	Nonsmoker
MW181	1	54	Male	Illiterate	4	Daily	Smoker
MW185	1	24	Male	University	4	Daily	Smoker
MW186	1	41	Female	Secondary school	3	Frequently	Nonsmoker
MW188	1	21	Female	Secondary school	4	Daily	Nonsmoker
MW189	1	23	Male	Secondary school	4	Daily	Smoker
MW190	1	36	Male	Secondary school	4	Daily	Smoker
MW191	1	44	Female	Secondary school	3	Frequently	Nonsmoker
MW192	1	32	Male	University	2	Occasionally	Smoker
MW194	1	18	Male	Secondary school	3	Frequently	Nonsmoker
MW195	1	26	Male	Primary school	2	Occasionally	Smoker
MW196	1	61	Male	University	3	Frequently	Nonsmoker
MW197	1	41	Male	Primary school	3	Frequently	Nonsmoker
MW200	1	27	Male	Secondary school	3	Frequently	Nonsmoker
MW201	1	35	Female	Secondary school	4	Daily	Unknown
MW202	1	20	Male	University	2	Occasionally	Smoker
MW203	1	23	Male	Secondary school	1	Never	Smoker
MW205	1	23	Male	Secondary school	4	Daily	Smoker
MW207	1	34	Male	Secondary school	4	Daily	Nonsmoker
MW208	1	34	Male	Secondary school	3	Frequently	Nonsmoker
MW210	1	39	Female	University	3	Frequently	Nonsmoker
MW212	1	45	Male	University	2	Occasionally	Nonsmoker
MW213	1	28	Male	University	3	Frequently	Nonsmoker
MW215	1	32	Male	University	2	Occasionally	Nonsmoker
MW216	1	28	Female	Secondary school	4	Daily	Nonsmoker
MW217	1	31	Female	Secondary school	2	Occasionally	Nonsmoker
MW220	1	30	Male	Primary school	3	Frequently	Smoker
MW221	2	24	Male	Secondary school	4	Daily	Smoker
MW222	1	46	Male	University	2	Occasionally	Nonsmoker
MW223	2	35	Male	University	2	Occasionally	Smoker
MW224	2	32	Male	Secondary school	3	Frequently	Nonsmoker
MW225	2	33	Male	NA	3	Frequently	Smoker
MW226	2	18	Male	Secondary school	2	Occasionally	Unknown
MW227	2	34	Male	Secondary school	4	Daily	Smoker
MW228	2	34	Male	University	2	Occasionally	Nonsmoker
MW230	2	20	Male	University	3	Frequently	Smoker
MW238	2	23	Female	Secondary school	3	Frequently	Nonsmoker
MW239	2	32	Male	Secondary school	2	Occasionally	Nonsmoker
MW240	2	39	Male	University	3	Frequently	Unknown
MW242	2	28	Female	University	3	Frequently	Nonsmoker
MW248	2	37	Female	University	4	Daily	Nonsmoker
MW251	2	38	Male	Secondary school	3	Frequently	Nonsmoker
MW252	2	33	Male	University	3	Frequently	Nonsmoker
MW255	2	19	Male	Secondary school	2	Occasionally	Nonsmoker
MW256	2	36	Female	Secondary school	3	Frequently	Nonsmoker
MW258	2	34	Male	Secondary school	4	Daily	Smoker
MW259	2	38	Male	Secondary school	3	Frequently	Smoker
MW260	2	31	Female	Secondary school	4	Daily	Nonsmoker
MW262	2	28	Female	University	4	Daily	Unknown
MW265	2	50	Female	Primary school	2	Occasionally	Nonsmoker
MW267	2	20	Female	Secondary school	3	Frequently	Nonsmoker
MW268	2	19	Male	University	3	Frequently	Nonsmoker
MW272	2	19	Male	NA	1	Never	Nonsmoker
MW274	2	27	Female	University	4	Daily	Smoker
MW275	2	20	Male	Secondary school	2	Occasionally	Nonsmoker
MW276	2	28	Male	NA	2	Occasionally	Nonsmoker
MW277	2	35	Female	University	4	Daily	Nonsmoker
MW280	2	20	Female	University	4	Daily	Nonsmoker
MW281	2	20	Male	University	3	Frequently	Nonsmoker
MW282	2	24	Female	Secondary school	1	Never	Nonsmoker
MW284	2	30	Female	University	4	Daily	Unknown
MW287	2	20	Female	University	1	Never	Nonsmoker
MW289	2	38	Male	Secondary school	2	Occasionally	Nonsmoker
MW291	2	30	Female	University	4	Daily	Nonsmoker
MW292	2	33	Male	Secondary school	3	Frequently	Smoker
MW293	2	36	Female	University	2	Occasionally	Nonsmoker
MW294	2	28	Male	Primary school	2	Occasionally	Smoker
MW298	2	25	Male	Secondary school	3	Frequently	Smoker
MW299	2	28	Male	Secondary school	3	Frequently	Smoker
MW300	2	23	Male	Secondary school	4	Daily	Smoker
MW302	2	37	Female	University	4	Daily	Nonsmoker
MW303.4	2	39	Male	Postgraduate	2	Occasionally	Nonsmoker
MW305	2	23	Male	Secondary school	4	Daily	Unknown
MW312	2	36	Male	Illiterate	2	Occasionally	Nonsmoker
MW313	2	25	Female	University	3	Frequently	Nonsmoker
MW314	2	33	Male	Secondary school	4	Daily	Smoker
MW315	2	33	Male	University	3	Frequently	Smoker
MW317	2	36	Male	University	4	Daily	Nonsmoker
MW319	2	31	Female	University	4	Daily	Nonsmoker
MW320	2	25	Male	University	3	Frequently	Nonsmoker
MW321	2	20	Male	Secondary school	4	Daily	Smoker
MW322	2	25	Male	University	2	Occasionally	Unknown
MW323	2	35	Male	Secondary school	3	Frequently	Unknown
MW326	2	28	Male	Secondary school	4	Daily	Nonsmoker
MW327	2	37	Female	Secondary school	3	Frequently	Unknown
MW328	2	20	Male	University	4	Daily	Smoker
MW331	2	29	Male	University	2	Occasionally	Nonsmoker
MW336	2	24	Male	NA	4	Daily	Smoker
MW337	2	38	Male	Postgraduate	4	Daily	Nonsmoker
MW339	2	46	Male	Secondary school	4	Daily	Smoker
MW340	2	20	Female	University	3	Frequently	Nonsmoker
MW342	2	34	Male	University	3	Frequently	Nonsmoker
MW348	2	19	Male	Secondary school	3	Frequently	Nonsmoker
MW349	2	26	Female	University	2	Occasionally	Nonsmoker
MW350	2	20	Female	University	2	Occasionally	Unknown
MW353	2	32	Male	University	3	Frequently	Nonsmoker
MW354	2	27	Female	University	3	Frequently	Nonsmoker
MW356	2	22	Male	Secondary school	4	Daily	Nonsmoker
MW357	2	18	Female	Secondary school	3	Frequently	Nonsmoker
MW359	2	24	Female	University	3	Frequently	Nonsmoker
MW360	2	27	Female	University	4	Daily	Smoker
MW361	2	28	Female	University	3	Frequently	Nonsmoker
MW362	2	20	Male	Primary school	1	Never	Unknown
MW363	2	21	Male	University	2	Occasionally	Nonsmoker
MW364	2	34	Female	University	4	Daily	Unknown
MW366	2	21	Female	Secondary school	4	Daily	Smoker
MW367	2	18	Female	University	4	Daily	Nonsmoker
MW368	2	28	Male	University	4	Daily	Smoker
MW369	2	23	Male	Secondary school	1	Never	Nonsmoker
MW370	2	38	Male	University	1	Never	Nonsmoker
MW373	2	30	Male	Secondary school	4	Daily	Nonsmoker
MW375	2	21	Male	University	2	Occasionally	Nonsmoker
MW376	2	36	Female	Secondary school	3	Frequently	Nonsmoker
MW377	2	35	Male	Postgraduate	3	Frequently	Nonsmoker
MW378	2	41	Female	Secondary school	3	Frequently	Nonsmoker
MW380	2	21	Male	Secondary school	4	Daily	Smoker
MW383	2	28	Male	University	2	Occasionally	Smoker
MW384	2	30	Male	Secondary school	4	Daily	Nonsmoker
MW385	2	20	Female	Secondary school	4	Daily	Nonsmoker
MW386	2	50	Male	University	2	Occasionally	Nonsmoker
MW387	2	18	Male	Secondary school	3	Frequently	Unknown
MW389	2	23	Male	Secondary school	2	Occasionally	Smoker
MW391	2	26	Male	Primary school	3	Frequently	Smoker
MW392	2	36	Female	University	4	Daily	Nonsmoker
MW393	2	24	Female	Secondary school	4	Daily	Nonsmoker
MW394	2	25	Male	Secondary school	2	Occasionally	Smoker
MW397	2	36	Male	University	2	Occasionally	Smoker
MW398	2	34	Male	Secondary school	4	Daily	Nonsmoker
MW399	2	33	Female	Secondary school	4	Daily	Nonsmoker
MW400	2	40	Male	Secondary school	4	Daily	Smoker
MW401	2	22	Female	Secondary school	4	Daily	Nonsmoker
MW402.6	2	31	Male	University	2	Occasionally	Nonsmoker
MW403	2	37	Male	University	2	Occasionally	Smoker
MW405	2	21	Male	Primary school	1	Never	Nonsmoker
MW406	2	36	Male	University	2	Occasionally	Unknown
MW407	2	39	Male	University	3	Frequently	Nonsmoker
MW409	2	38	Female	University	3	Frequently	Nonsmoker
MW411	2	51	Female	Secondary school	3	Frequently	Nonsmoker
MW414	2	28	Female	University	4	Daily	Unknown
MW416	2	39	Male	Primary school	4	Daily	Smoker
MW417	2	38	Male	Secondary school	4	Daily	Smoker
MW419	2	43	Female	Secondary school	4	Daily	Nonsmoker
MW420	2	38	Male	Secondary school	2	Occasionally	Smoker
MW421	2	25	Male	University	3	Frequently	Unknown
MW422	2	28	Male	Primary school	4	Daily	Smoker
MW423	2	32	Female	Secondary school	2	Occasionally	Nonsmoker
MW424	2	25	Female	Secondary school	4	Daily	Nonsmoker
MW425	2	26	Female	Secondary school	2	Occasionally	Nonsmoker
MW426	2	40	Male	Secondary school	4	Daily	Nonsmoker
MW427	2	23	Female	University	1	Never	Nonsmoker
MW428	2	40	Female	University	2	Occasionally	Nonsmoker
MW429	2	25	Male	University	2	Occasionally	Smoker
MW430	2	27	Female	University	4	Daily	Nonsmoker
MW431	2	44	Male	Secondary school	2	Occasionally	Smoker
MW432	2	53	Male	Secondary school	3	Frequently	Nonsmoker
MW433	2	22	Female	Secondary school	3	Frequently	Nonsmoker
MW434	2	26	Female	Secondary school	2	Occasionally	Nonsmoker
MW436	2	34	Female	University	4	Daily	Nonsmoker
MW437	2	23	Male	Secondary school	2	Occasionally	Nonsmoker
MW440.5	2	34	Male	University	3	Frequently	Smoker
MW909	1	48	Male	Primary school	3	Frequently	Nonsmoker
QC.1a	1	44	Male	Secondary school	1	Never	Nonsmoker
QC.1c	1	44	Male	Secondary school	1	Never	Nonsmoker
QC.2a	1	45	Male	NA	3	Frequently	Smoker
QC.2b	1	45	Male	NA	3	Frequently	Smoker
QC.4b	2	39	Male	Postgraduate	2	Occasionally	Nonsmoker
QC.4c	2	39	Male	Postgraduate	2	Occasionally	Nonsmoker
QC.5b	2	31	Male	University	2	Occasionally	Nonsmoker
QC.5c	2	31	Male	University	2	Occasionally	Nonsmoker
QC.6b	2	34	Male	University	3	Frequently	Smoker
QC.6c	2	34	Male	University	3	Frequently	Smoker
## Note that QC.1a and QC.1c correspond to subject MW042.1
## Note that QC.2a and QC.2b correspond to subject MW107.2
## Note that QC.4b and QC.4c correspond to subject MW303.4
## Note that QC.5a and QC.5b correspond to subject MW440.5
## Note that QC.6b and QC.6c correspond to subject MW402.6
## QC.3a and QC.3c correspond to subject MW089.3 which was not included in this analysis as no data was provided related to incense use
